# Supplementary material for: Considerations on Visible Light Communication security by applying the Risk Matrix methodology for risk assessment
Source: PLoS One. 2017 Nov 29;12(11):e0188759. doi: 10.1371/journal.pone.0188759 (PMC5706727; doi:10.1371/journal.pone.0188759)
Supplement: S1 Table — The document includes all the attacks and the weights, factor, and indices used to generate the Risk Matrix according to the methodology utilized in this document. The document also includes statistics values obtained from the indices. (ODS) [file pone.0188759.s001.ods]

## Sheet: Risk Matrix Values
Attack				Risk Matrix
				Impact												Likelihood												RR	NRR	RISK Level
	Type	Type	Order	Severity					Event Duration				Impact Value	Impact Data	Impact Level	Difficulty				Access to system				Likelihood Value	Likelihood Data	Likelihood Level	Likelihood %
Name	Status	Order	Phase	Business Performance	Latency	Access to Information	Severity Value	Severity Level	Duration	TTR	Duration Value	Duration Level				Tech. Difficulty	Tech. Knowledge	Difficulty Value	Difficulty Level	Resource Difference	Required Access to System	Access Value	Access Value	Likehood Value
Beacon Flood	Preexistence	DoS/DdoS	Denial	4	2	1	7.3	2	5	1	6.25	3	5.2	2	2	4	4	8	4	4	4	8.2	4	8.2	4	4	80.00%	8	0.75	3
De-authentication Flood	Preexistence	DoS/DdoS	Denial	4	5	1	10.3	3	5	2	7.25	4	7.3	4.4	4	4	3	7	4	4	4	8.2	4	8.2	4	4	80.00%	17.6	1.64	5
Authentication flood	Non selected	DoS/DdoS	Denial	4	5	1	10.3	3	4	2	6.2	3	6.3	3	3	4	3	7	4	4	4	8.2	4	8.2	4	4	80.00%	12	1.12	4
Queensland alike DoS	Non selected	DoS/DdoS	Denial	4	5	1	10.3	3	5	2	7.25	4	7.3	4.4	4	4	4	8	4	4	4	8.2	4	8.2	4	4	80.00%	17.6	1.64	5
Data Reply	Req. Mod	Active	Exploitation	4	2	4	10.6	3	3	1	4.15	2	5.3	2	2	2	3	5	2	4	3	7.15	4	6.1	3	3	59.51%	6	0.56	2
Frame Injection	Req. Mod	Active	Exploitation	3	3	4	10.55	3	2	1	3.1	1	4.3	2	2	2	2	4	2	4	3	7.15	4	6.1	3	3	59.51%	6	0.56	2
EAP Downgrade	Non selected	Active	Exploitation	2	2	4	8.5	3	4	3	7.2	4	7.3	4.4	4	2	2	4	2	3	3	6.15	3	5.1	2	2	49.76%	8.8	0.82	3
EAP Failure	Non selected	Active	Exploitation	4	3	3	10.5	3	2	3	5.1	2	5.3	2	2	3	3	6	3	3	3	6.15	3	6.15	3	3	60.00%	6	0.56	2
Identity Theft	Non selected	Active	Exploitation	1	2	5	8.55	3	4	4	8.2	4	7.3	4.4	4	2	3	5	2	3	3	6.15	3	5.1	2	2	49.76%	8.8	0.82	3
Password speculation	Non selected	Password Cracking	Exploitation	2	1	5	8.6	3	4	4	8.2	4	7.3	4.4	4	4	2	6	3	3	4	7.2	4	7.15	4	4	69.76%	17.6	1.64	5
AP Theft	Preexistence	Physical / Close in	Exploitation	4	5	2	11.4	4	5	2	7.25	4	8.4	4.4	4	5	5	10	5	5	1	6.05	3	8.25	4	4	80.49%	17.6	1.64	5
Evil Twin	Non selected	Active	Exploitation	3	3	5	11.65	4	5	4	9.25	5	9.4	6.25	5	2	4	6	3	3	3	6.15	3	6.15	3	3	60.00%	18.75	1.75	5
MAC Spoofing	Req. Mod	Passive	Exploitation	1	2	5	8.55	3	3	3	6.15	3	6.3	3	3	4	3	7	4	5	3	8.15	4	8.2	4	4	80.00%	12	1.12	4
Man in the Middle	Req. Mod	Active	Exploitation	2	2	5	9.6	3	3	3	6.15	3	6.3	3	3	3	3	6	3	4	3	7.15	4	7.15	4	4	69.76%	12	1.12	4
PSK Cracking	Preexistence	Password Cracking	Exploitation	3	2	5	10.65	3	5	5	10.25	5	8.3	4.4	4	1	1	2	1	1	4	5.2	2	3.05	1	1	29.76%	4.4	0.41	2
Rogue Access Point	Preexistence	Physical / Close in	Exploitation	2	1	4	7.5	2	5	3	8.25	4	6.2	3	3	2	3	5	2	3	2	5.1	2	4.1	2	2	40.00%	6	0.56	2
Share Key guessing	Non selected	Password Cracking	Exploitation	2	1	5	8.6	3	5	4	9.25	5	8.3	4.4	4	3	2	5	2	2	5	7.25	4	6.1	3	3	59.51%	13.2	1.23	4
Active War Driving	Non selected	Active	Reconnaissance	1	1	2	4.25	1	2	1	3.1	1	2.1	1	1	5	4	9	5	4	5	9.25	5	10.25	5.5555555556	5	100.00%	5.5555555556	0.52	2
Eavesdropping	Preexistence	Passive	Reconnaissance	1	1	4	6.45	2	4	2	6.2	3	5.2	2	2	4	3	7	4	5	4	9.2	5	9.2	5.5555555556	5	89.76%	11.1111111111	1.04	4
War Driving	Preexistence	Passive	Reconnaissance	1	1	2	4.25	1	2	1	3.1	1	2.1	1	1	5	4	9	5	5	5	10.25	5	10.25	5.5555555556	5	100.00%	5.5555555556	0.52	2
																												214.57

## Sheet: Factors
Alfa	1.05	1	1.1
Beta	1.05	1
Ganma	1	1
Phi	1	1.05
Eta	1.1	1
Upsilon	1.05	1
Impact	1	1.1	1.25
Likelihood	1		0.9

## Sheet: Statistics
	Columna 1
Media	8.92
Error estándar	0.4750678622
Modo	10.3
Mediana	9.1
Primer cuartil	8.25
Tercer cuartil	10.5125
Varianza	4.5137894737
Desviación estándar	2.1245680676
Curtosis	0.4822281453
Asimetría	-1.0008607054
Intervalo	7.4
Mínimo	4.25
Máximo	11.65
Suma	178.4
Conteo	20

## Sheet: Rank
2.52						Severitty
3.15	5.67	8.19	10.71	13.23	15.75
1.64						Duration
2.05	3.69	5.33	6.97	8.61	10.25
1.6						Difficulty
2	3.6	5.2	6.8	8.4	10
1.64						Access to System
2.05	3.69	5.33	6.97	8.61	10.25
1.68						Impact
2.1	3.78	5.46	7.14	8.82	10.5
1.64						Likellihood
2.05	3.69	5.33	6.97	8.61	10.25
						Risk
0.09	0.28	0.56	0.84	1.56	3.24
	1	2	3	4	5

## Sheet: Risk Map
		Impact Value	Likehood Value
Beacon Flood	1	2	4
De-authentication Flood	2	4	4
Authentication flood	3	3	4
Queensland alike DoS	4	4	4
Data Reply	5	2	3
Frame Injection	6	2	3
EAP Downgrade	7	4	2
EAP Failure	8	2	3
Identity Theft	9	4	2
Password speculation	10	4	4
AP Theft	11	4	4
Evil Twin	12	5	3
MAC Spoofing	13	3	4
Man in the Middle	14	3	4
PSK Cracking	15	4	1
Rogue Access Point	16	3	2
Share Key guessing	17	4	3
Active War Driving	18	1	5
Eavesdropping	19	2	5
War Driving	20	1	5
